# Supplementary material for: Lacticaseibacillus rhamnosus Strains for Alleviation of Irritable Bowel Disease and Chronic Fatigue Syndrome
Source: Microorganisms. 2024 May 27;12(6):1081. doi: 10.3390/microorganisms12061081 (PMC11205684; doi:10.3390/microorganisms12061081)
Supplement: Supplementary file 1 [file microorganisms-12-01081-s001.zip]

Archive with 1 entries (1 files):
- microorganisms-3002785-supplementary.pdf
